# Supplementary material for: Methyl 2-hydr­oxy-3-nitro­benzoate
Source: Acta Crystallogr Sect E Struct Rep Online. 2009 Jun 27;65(Pt 7):o1716. doi: 10.1107/S1600536809024301 (PMC2969387; doi:10.1107/S1600536809024301)
Supplement: Supplementary file 2 [file e-65-o1716-Isup2.hkl]

# 
# h,k,l, Fc-squared, Fo-squared, sigma(Fo-squared) and status flag 
# 
data_I
_shelx_title ' 20911Am in P2(1)/c' 
_shelx_refln_list_code          4 
_shelx_F_calc_maximum      239.65 
_exptl_crystal_F_000       408.00 
_reflns_d_resolution_high  0.8107 
 
loop_ 
 _symmetry_equiv_pos_as_xyz 
 'x, y, z' 
 '-x, y+1/2, -z+1/2' 
 '-x, -y, -z' 
 'x, -y-1/2, z-1/2' 
 
_cell_length_a     7.6120 
_cell_length_b    11.7160 
_cell_length_c     9.6560 
_cell_angle_alpha  90.000 
_cell_angle_beta  101.830 
_cell_angle_gamma  90.000 
 
_shelx_F_squared_multiplier     1.000 
 
loop_ 
 _refln_index_h 
 _refln_index_k 
 _refln_index_l 
 _refln_F_squared_calc 
 _refln_F_squared_meas 
 _refln_F_squared_sigma 
 _refln_observed_status 
   1   0   0      163.58      170.39      3.98 o 
   2   0   0      421.92      388.87     11.85 o 
   3   0   0       19.37       15.53      3.31 o 
   4   0   0        7.87       16.55      3.09 o 
   5   0   0     1082.49     1172.55     23.93 o 
   6   0   0      141.12      106.61      8.39 o 
   7   0   0        6.01        0.00      3.75 o 
   8   0   0       13.09       35.08      7.06 o 
   9   0   0        0.03        0.44      6.18 o 
   1   1   0      936.08      915.30     13.51 o 
   2   1   0      800.97      774.65      8.64 o 
   3   1   0      165.21      133.21      3.65 o 
   4   1   0        3.01        3.15      1.22 o 
   5   1   0      234.94      216.66      7.57 o 
   6   1   0        8.58        6.19      2.57 o 
   7   1   0        0.35        1.37      2.60 o 
   8   1   0        0.06        1.22      3.07 o 
   9   1   0        1.89        0.53      3.82 o 
   0   2   0     2417.00     2523.10     12.89 o 
   1   2   0      359.01      344.69      4.28 o 
   2   2   0     1788.28     1751.59     24.91 o 
   3   2   0       47.09       41.73      1.63 o 
   4   2   0      251.16      237.33      6.54 o 
   5   2   0       94.61      114.73      4.74 o 
   6   2   0        0.58        1.37      2.10 o 
   7   2   0        6.78       12.54      3.20 o 
   8   2   0        8.71        8.07      3.66 o 
   9   2   0       14.51       18.33      5.18 o 
   1   3   0     1400.90     1389.91     14.66 o 
   2   3   0      199.52      191.59      3.85 o 
   3   3   0       53.32       34.16      1.45 o 
   4   3   0      625.01      609.04     20.24 o 
   5   3   0       22.27       25.54      2.50 o 
   6   3   0        0.28        0.52      2.17 o 
   7   3   0        1.33        0.91      2.41 o 
   8   3   0        4.55        4.53      3.20 o 
   0   4   0      595.37      579.02      5.06 o 
   1   4   0      173.13      138.55      2.34 o 
   2   4   0      194.96      196.90      3.89 o 
   3   4   0        5.31        3.27      0.78 o 
   4   4   0      322.80      286.31     10.52 o 
   5   4   0        0.97        5.56      1.63 o 
   6   4   0       19.19       32.89      3.82 o 
   7   4   0        9.93        4.96      2.81 o 
   8   4   0       18.10       26.70      4.74 o 
   1   5   0      208.90      215.75      3.21 o 
   2   5   0       18.76       25.96      1.35 o 
   3   5   0      219.51      214.60      6.13 o 
   4   5   0       63.42       47.69      2.97 o 
   5   5   0       15.79       17.48      2.33 o 
   6   5   0       90.56       85.25     11.26 o 
   7   5   0        3.90        8.51      3.35 o 
   8   5   0       26.72       38.02     10.59 o 
   0   6   0        7.93       13.50      1.21 o 
   1   6   0      224.79      247.87      3.76 o 
   2   6   0      906.37      993.27     18.44 o 
   3   6   0        0.22        0.32      0.96 o 
   4   6   0       20.27       14.31      2.03 o 
   5   6   0       10.37        6.77      1.99 o 
   6   6   0       50.27       65.98      8.27 o 
   7   6   0       12.01       17.27      3.89 o 
   8   6   0        0.86        3.09      3.90 o 
   1   7   0      143.29      153.02      3.20 o 
   2   7   0      474.77      522.24     14.82 o 
   3   7   0       12.91       11.92      1.57 o 
   4   7   0       16.59       19.89      2.37 o 
   5   7   0        0.07        2.10      2.18 o 
   6   7   0        5.42        7.48      2.97 o 
   7   7   0       89.95       87.40      6.94 o 
   8   7   0        0.32        1.06      4.43 o 
   0   8   0        3.24        3.61      1.79 o 
   1   8   0        4.70        3.77      1.28 o 
   2   8   0       82.56       78.70      3.19 o 
   3   8   0        8.23       12.38      1.79 o 
   4   8   0        1.67        1.96      1.72 o 
   5   8   0        1.33        6.63      2.73 o 
   6   8   0       15.47       11.33      3.33 o 
   7   8   0       36.14       44.78      5.61 o 
   1   9   0       55.51       55.10      2.91 o 
   2   9   0      250.01      229.98      9.49 o 
   3   9   0        0.16        0.27      1.44 o 
   4   9   0       18.48       18.35      3.33 o 
   5   9   0        2.36        4.76      2.76 o 
   6   9   0        0.55        1.46      2.88 o 
   7   9   0        1.13        3.39      3.80 o 
   0  10   0       61.17       66.54      4.76 o 
   1  10   0        2.16        4.90      1.60 o 
   2  10   0      533.05      553.62     13.75 o 
   3  10   0      603.07      587.53     18.67 o 
   4  10   0        0.85        0.60      2.10 o 
   5  10   0        0.00        1.01      2.73 o 
   6  10   0        6.39        8.94      3.74 o 
   1  11   0        4.25        5.07      2.07 o 
   2  11   0        3.08        6.75      2.19 o 
   3  11   0        0.51        1.61      2.26 o 
   4  11   0        4.71        6.07      3.12 o 
   5  11   0        3.08        1.85      3.33 o 
   0  12   0       22.72       24.09      4.11 o 
   1  12   0        8.58       10.03      2.67 o 
   2  12   0       22.59       17.99      3.51 o 
   3  12   0       18.73       12.21      3.45 o 
   4  12   0        1.50        0.33      3.06 o 
   5  12   0       14.33       19.75      4.76 o 
   1  13   0        2.13        3.40      3.66 o 
   2  13   0        4.61        5.22      3.07 o 
   3  13   0        4.78        8.30      3.50 o 
   4  13   0        4.88        5.63      3.90 o 
   0  14   0        4.39        1.77      5.30 o 
   1  14   0        0.15        1.77      3.98 o 
   2  14   0        1.96        0.66      3.39 o 
  -9   1   1        0.77        0.22      3.59 o 
  -8   1   1        2.45        1.51      2.95 o 
  -7   1   1        8.87        0.22      2.18 o 
  -6   1   1       62.69       40.94      4.06 o 
  -5   1   1      316.68      392.46     26.51 o 
  -4   1   1        4.26       11.48      2.18 o 
  -3   1   1      274.73      281.05     10.85 o 
  -2   1   1     4220.10     4219.36    164.57 o 
  -1   1   1        5.29        5.12      0.54 o 
   0   1   1     2961.59     2930.34     54.66 o 
   1   1   1      836.65      819.67     16.05 o 
   2   1   1       15.74        9.01      0.66 o 
   3   1   1     1652.12     1718.72     40.91 o 
   4   1   1      455.56      427.81      8.68 o 
   5   1   1       20.38       10.29      1.63 o 
   6   1   1       44.28       33.86      3.09 o 
   7   1   1        2.05        3.37      2.64 o 
   8   1   1        0.30        0.00      3.43 o 
  -9   2   1        1.62        2.22      3.71 o 
  -8   2   1        0.05        0.00      2.88 o 
  -7   2   1       19.32       17.86      3.58 o 
  -6   2   1       20.22       22.02      4.85 o 
  -5   2   1       36.78       27.85      2.35 o 
  -4   2   1        1.86        3.44      1.20 o 
  -3   2   1      301.05      296.34     11.61 o 
  -2   2   1      860.61      852.46     16.97 o 
  -1   2   1     5338.93     5238.67    113.05 o 
   0   2   1     1796.39     1810.99     15.77 o 
   1   2   1      151.96      154.19      2.10 o 
   2   2   1       17.48       11.54      0.92 o 
   3   2   1       91.41       74.49      2.59 o 
   4   2   1        0.34        1.55      0.92 o 
   5   2   1       65.00       54.71      3.44 o 
   6   2   1       15.17       12.70      2.29 o 
   7   2   1        9.04       11.89      3.35 o 
   8   2   1        2.69        3.84      3.38 o 
  -9   3   1        8.96       11.54      4.67 o 
  -8   3   1        6.50        7.96      3.42 o 
  -7   3   1        5.06        1.72      2.57 o 
  -6   3   1       11.04       16.56      3.12 o 
  -5   3   1        0.66        5.20      2.07 o 
  -4   3   1       53.87       32.19      2.06 o 
  -3   3   1       75.10       54.29      2.27 o 
  -2   3   1      435.11      405.70     12.44 o 
  -1   3   1      106.56       98.32      3.50 o 
   0   3   1     1280.14     1219.91      8.54 o 
   1   3   1      645.42      647.85      6.13 o 
   2   3   1      729.47      720.12      6.87 o 
   3   3   1       26.11       31.17      1.58 o 
   4   3   1       52.92       70.06      2.93 o 
   5   3   1       11.02        4.47      1.65 o 
   6   3   1       21.87       25.23      2.84 o 
   7   3   1       36.33       36.88      4.67 o 
   8   3   1       47.90       63.99      6.32 o 
  -8   4   1        3.16        3.23      3.51 o 
  -7   4   1        9.18        8.60      2.96 o 
  -6   4   1       49.95       36.26      5.96 o 
  -5   4   1       99.57       90.07     10.15 o 
  -4   4   1      123.86      138.62      3.88 o 
  -3   4   1       24.28       35.37      2.01 o 
  -2   4   1      819.80      807.09     21.06 o 
  -1   4   1      489.77      492.14     11.67 o 
   0   4   1      406.64      381.54      4.32 o 
   1   4   1        0.00        1.32      0.76 o 
   2   4   1      377.78      389.17      5.41 o 
   3   4   1      636.89      659.38      8.65 o 
   4   4   1      277.31      256.37      7.43 o 
   5   4   1       60.62       47.45      3.30 o 
   6   4   1        4.30        2.79      1.90 o 
   7   4   1       23.54       25.29      4.29 o 
   8   4   1       83.34       92.44      7.49 o 
  -8   5   1       44.04       58.72      6.16 o 
  -7   5   1       26.37       28.28      4.29 o 
  -6   5   1        1.20        3.67      2.48 o 
  -5   5   1      220.22      246.35     20.20 o 
  -4   5   1       71.58       59.90      4.13 o 
  -3   5   1      114.48      139.10      7.07 o 
  -2   5   1      892.92      936.92     20.10 o 
  -1   5   1        7.76        7.48      1.13 o 
   0   5   1     1189.62     1298.07      7.85 o 
   1   5   1      417.43      423.35      4.66 o 
   2   5   1      346.43      346.78      5.45 o 
   3   5   1      566.08      604.93      9.26 o 
   4   5   1       32.03       21.50      1.92 o 
   5   5   1       75.31       74.17      4.07 o 
   6   5   1      125.35      132.05      6.75 o 
   7   5   1        3.52        3.30      2.95 o 
   8   5   1        5.46       12.99      4.49 o 
  -8   6   1       24.38       28.07      5.21 o 
  -7   6   1       83.38       92.61     13.13 o 
  -6   6   1        8.20        8.14      2.73 o 
  -5   6   1       31.15       28.49      3.59 o 
  -4   6   1       19.82       18.92      2.80 o 
  -3   6   1      195.80      168.61      5.44 o 
  -2   6   1      394.33      416.59      9.58 o 
  -1   6   1      104.06       88.51      3.31 o 
   0   6   1      848.17      897.53      7.18 o 
   1   6   1      597.03      550.06      5.71 o 
   2   6   1       23.10       26.51      1.78 o 
   3   6   1        6.54        9.88      1.43 o 
   4   6   1       10.58       12.06      1.76 o 
   5   6   1      236.00      230.88      7.14 o 
   6   6   1      112.99      106.99      5.48 o 
   7   6   1        0.35        0.00      2.80 o 
   8   6   1        0.40        1.76      3.98 o 
  -8   7   1        0.02        1.08      4.20 o 
  -7   7   1       55.55       53.77      5.68 o 
  -6   7   1        0.18        0.44      2.44 o 
  -5   7   1       10.45        6.84      2.50 o 
  -4   7   1        2.11        2.82      1.95 o 
  -3   7   1       14.15       13.50      2.41 o 
  -2   7   1      149.93      145.50      4.54 o 
  -1   7   1        8.28        7.53      1.47 o 
   0   7   1      272.65      298.45      4.38 o 
   1   7   1        5.08        2.20      0.89 o 
   2   7   1       20.60       16.01      1.57 o 
   3   7   1       48.69       45.14      2.80 o 
   4   7   1        2.98        4.10      1.53 o 
   5   7   1      330.03      320.82     10.63 o 
   6   7   1       10.15       16.11      2.89 o 
   7   7   1        3.83        2.55      3.35 o 
  -7   8   1        0.68        3.10      3.58 o 
  -6   8   1        0.60        1.55      2.60 o 
  -5   8   1        1.38        2.32      2.18 o 
  -4   8   1       65.85       66.56      4.91 o 
  -3   8   1       36.67       39.01      3.73 o 
  -2   8   1       65.55       59.54      3.92 o 
  -1   8   1      240.45      235.30      6.10 o 
   0   8   1      113.33       98.91      3.46 o 
   1   8   1       17.01       15.24      1.99 o 
   2   8   1      221.57      214.17      5.82 o 
   3   8   1        1.03        1.11      1.19 o 
   4   8   1        2.58        3.23      1.56 o 
   5   8   1       20.67       15.14      2.75 o 
   6   8   1        0.62        0.39      2.37 o 
   7   8   1       13.86       16.19      4.55 o 
  -7   9   1        0.17        0.86      4.13 o 
  -6   9   1        0.47        0.00      2.73 o 
  -5   9   1        2.91        4.85      2.65 o 
  -4   9   1       63.86       69.95      7.50 o 
  -3   9   1       28.27       26.25      5.19 o 
  -2   9   1       19.17       20.21      2.88 o 
  -1   9   1        2.28        1.55      1.46 o 
   0   9   1       65.21       56.25      3.44 o 
   1   9   1      115.43      108.84      4.71 o 
   2   9   1      261.64      257.17      9.13 o 
   3   9   1       31.43       34.14      3.21 o 
   4   9   1        0.56        0.31      1.57 o 
   5   9   1        4.57        4.42      2.95 o 
   6   9   1        6.37        8.57      3.42 o 
  -6  10   1        2.70        3.68      3.86 o 
  -5  10   1        0.29        0.63      2.65 o 
  -4  10   1      119.95      117.08      7.10 o 
  -3  10   1        3.24        3.07      2.17 o 
  -2  10   1        3.40        2.65      3.09 o 
  -1  10   1        0.00        0.00      1.57 o 
   0  10   1        0.18        1.75      1.70 o 
   1  10   1        6.87       11.88      2.17 o 
   2  10   1      210.61      195.08      6.79 o 
   3  10   1        0.02        0.49      1.77 o 
   4  10   1       15.48       13.10      2.59 o 
   5  10   1        0.25        0.00      2.60 o 
   6  10   1       10.37       16.46      4.29 o 
  -6  11   1        5.06        7.43      4.52 o 
  -5  11   1        2.84        0.00      4.30 o 
  -4  11   1       16.13       15.29      3.42 o 
  -3  11   1      266.67      270.91     10.69 o 
  -2  11   1        2.07        2.65      3.31 o 
  -1  11   1        1.77        0.53      1.90 o 
   0  11   1        6.66        5.93      2.16 o 
   1  11   1      488.09      486.62     10.97 o 
   2  11   1        3.97        5.74      2.07 o 
   3  11   1        0.83        2.59      2.04 o 
   4  11   1        5.59        6.34      2.95 o 
   5  11   1       16.29       14.92      4.29 o 
  -5  12   1        1.13        3.31      4.02 o 
  -4  12   1       24.06       15.66      3.82 o 
  -3  12   1       36.16       37.17      4.77 o 
  -2  12   1       14.23       14.56      5.07 o 
  -1  12   1       59.74       60.66      6.84 o 
   0  12   1       23.93       33.90      3.63 o 
   1  12   1        7.86       11.48      2.89 o 
   2  12   1       31.54       23.24      3.18 o 
   3  12   1        7.26        7.80      2.59 o 
   4  12   1        0.01        0.00      3.04 o 
  -4  13   1        0.85        1.29      3.49 o 
  -3  13   1        0.16        1.67      2.97 o 
  -2  13   1        1.20        2.58      2.81 o 
  -1  13   1        0.50        3.23      4.08 o 
   0  13   1        2.42        3.88      2.79 o 
   1  13   1        0.01        0.00      2.48 o 
   2  13   1       11.92       11.98      3.05 o 
   3  13   1        0.72        0.00      2.81 o 
  -2  14   1        4.71        4.50      3.80 o 
  -1  14   1        1.57        1.70      4.02 o 
   0  14   1        1.21        1.99      3.58 o 
   1  14   1        0.08        2.82      3.53 o 
  -9   0   2        2.67        0.00      5.07 o 
  -8   0   2       32.96       25.37      5.96 o 
  -7   0   2      247.69      277.97     14.57 o 
  -6   0   2        2.01        7.94      3.53 o 
  -5   0   2       22.00       24.49      4.41 o 
  -4   0   2      132.90      117.45      6.84 o 
  -3   0   2       11.27       11.25      2.43 o 
  -2   0   2    57432.92    45724.03   5296.97 o 
  -1   0   2      549.28      536.43     31.41 o 
   0   0   2      285.49      297.95      6.20 o 
   1   0   2      647.49      667.85      9.81 o 
   2   0   2       24.93       26.86      1.46 o 
   3   0   2     2573.88     2704.75     55.71 o 
   4   0   2      152.95      164.96      5.63 o 
   5   0   2        1.62        0.00      1.91 o 
   6   0   2      129.56      162.69      7.49 o 
   7   0   2        0.28        0.84      2.53 o 
   8   0   2        1.95        4.63      5.74 o 
  -9   1   2        0.16        1.96      4.20 o 
  -8   1   2        1.25        1.77      2.96 o 
  -7   1   2       16.26       17.49      3.49 o 
  -6   1   2       17.79       19.97      2.34 o 
  -5   1   2       13.24       11.20      1.87 o 
  -4   1   2      241.20      228.68      5.10 o 
  -3   1   2      403.28      414.00     24.08 o 
  -2   1   2     2294.18     2226.89     85.03 o 
  -1   1   2      263.31      265.06      4.13 o 
   0   1   2      326.81      322.15      3.48 o 
   1   1   2      267.82      237.13      3.56 o 
   2   1   2      155.60      166.18      4.36 o 
   3   1   2     1242.77     1365.65     21.33 o 
   4   1   2      155.58      158.74      3.55 o 
   5   1   2        0.68        0.02      1.23 o 
   6   1   2        6.87        7.76      1.90 o 
   7   1   2       23.86       22.02      3.20 o 
   8   1   2        8.48        8.02      3.96 o 
  -9   2   2        0.19        5.19      4.33 o 
  -8   2   2        0.22        1.47      3.17 o 
  -7   2   2        1.55        5.85      2.86 o 
  -6   2   2       13.11        7.59      2.57 o 
  -5   2   2        1.73        0.33      1.36 o 
  -4   2   2       78.31       69.17      2.95 o 
  -3   2   2       29.93       32.22      1.88 o 
  -2   2   2     1243.11     1265.95     17.30 o 
  -1   2   2     1317.26     1257.12     23.05 o 
   0   2   2     3138.44     3156.79     58.41 o 
   1   2   2      127.64      123.82      1.79 o 
   2   2   2     1333.52     1356.62     17.94 o 
   3   2   2      790.63      822.30     16.28 o 
   4   2   2        8.06        4.40      1.14 o 
   5   2   2       39.52       52.23      2.82 o 
   6   2   2        6.75        3.40      1.66 o 
   7   2   2       89.88      108.06      5.73 o 
   8   2   2        6.31       17.50      5.52 o 
  -9   3   2        0.70        1.36      4.18 o 
  -8   3   2        0.51        0.73      3.04 o 
  -7   3   2        3.63        3.75      2.65 o 
  -6   3   2       63.18       51.73      6.18 o 
  -5   3   2        1.80        0.00      1.39 o 
  -4   3   2       75.73       63.94      2.92 o 
  -3   3   2      112.45      100.98      3.21 o 
  -2   3   2       15.61       14.05      1.27 o 
  -1   3   2      782.07      725.49      6.91 o 
   0   3   2       77.07       74.56      2.64 o 
   1   3   2      160.94      148.38      2.78 o 
   2   3   2     2492.23     2577.97     28.30 o 
   3   3   2        1.22        0.37      0.73 o 
   4   3   2        5.19        8.36      1.20 o 
   5   3   2       39.56       37.99      2.67 o 
   6   3   2       55.01       57.73      3.99 o 
   7   3   2       80.84       89.33      5.35 o 
   8   3   2       35.78       34.56      5.38 o 
  -9   4   2        6.10        7.45      4.61 o 
  -8   4   2       17.57       27.12      4.83 o 
  -7   4   2        1.11        5.93      2.80 o 
  -6   4   2       54.93       37.35      4.52 o 
  -5   4   2        0.43        2.34      1.95 o 
  -4   4   2       34.38       34.98      2.43 o 
  -3   4   2      184.19      203.99      6.55 o 
  -2   4   2      261.34      261.66      8.32 o 
  -1   4   2        0.36        2.11      0.84 o 
   0   4   2      206.71      199.85      4.08 o 
   1   4   2       30.88       31.30      1.41 o 
   2   4   2      591.88      641.67      7.01 o 
   3   4   2        8.06        4.32      1.00 o 
   4   4   2        2.96        7.59      1.20 o 
   5   4   2        0.73        0.00      1.35 o 
   6   4   2       84.25      115.57      9.64 o 
   7   4   2        0.61        0.21      2.29 o 
   8   4   2        0.78        1.09      4.02 o 
  -8   5   2       25.63       29.50      5.14 o 
  -7   5   2       10.74       13.40      3.42 o 
  -6   5   2        8.63        4.41      2.73 o 
  -5   5   2       43.60       36.15      3.66 o 
  -4   5   2       72.66       88.41      3.60 o 
  -3   5   2       57.94       60.99      2.85 o 
  -2   5   2        3.67        3.49      1.10 o 
  -1   5   2      131.42      135.41      3.78 o 
   0   5   2       35.43       23.97      1.77 o 
   1   5   2      423.27      477.24      7.09 o 
   2   5   2      178.24      166.24      3.94 o 
   3   5   2        1.79        3.17      1.02 o 
   4   5   2      198.30      168.15      8.86 o 
   5   5   2        3.66        7.00      1.70 o 
   6   5   2       32.09       32.60      3.39 o 
   7   5   2       25.63       23.47      3.48 o 
   8   5   2        0.26        0.91      3.98 o 
  -8   6   2        5.82       10.98      4.44 o 
  -7   6   2        1.04        0.00      2.70 o 
  -6   6   2        1.17        0.54      2.28 o 
  -5   6   2        8.08        3.48      2.65 o 
  -4   6   2      309.08      316.67      9.29 o 
  -3   6   2      152.62      147.00      4.52 o 
  -2   6   2        1.79        0.79      1.06 o 
  -1   6   2       56.22       55.39      2.71 o 
   0   6   2      641.44      690.28      7.47 o 
   1   6   2       17.22       14.51      1.43 o 
   2   6   2       39.02       29.88      1.93 o 
   3   6   2       60.08       57.62      2.84 o 
   4   6   2      169.16      181.90      5.16 o 
   5   6   2        0.04        1.61      1.49 o 
   6   6   2        1.57        5.50      2.32 o 
   7   6   2       12.82       10.57      3.13 o 
  -8   7   2        4.26        5.21      4.40 o 
  -7   7   2        0.43        0.57      3.04 o 
  -6   7   2        8.32       10.00      5.19 o 
  -5   7   2        4.13        4.70      2.41 o 
  -4   7   2      108.05      109.66      6.95 o 
  -3   7   2       24.36       25.68      2.30 o 
  -2   7   2       13.64       14.37      1.81 o 
  -1   7   2      229.23      231.58      5.77 o 
   0   7   2      525.78      593.75      7.40 o 
   1   7   2       44.98       41.04      2.28 o 
   2   7   2       24.60       28.44      2.03 o 
   3   7   2        0.04        0.00      1.18 o 
   4   7   2        0.76        0.41      1.52 o 
   5   7   2      273.91      258.46      6.86 o 
   6   7   2        0.35        0.00      2.36 o 
   7   7   2        0.30        0.00      2.80 o 
  -7   8   2        0.08        2.10      3.43 o 
  -6   8   2        0.21        0.00      2.41 o 
  -5   8   2        0.19        0.91      2.32 o 
  -4   8   2        0.33        1.25      1.85 o 
  -3   8   2        2.05        4.17      1.68 o 
  -2   8   2        5.82        3.82      1.79 o 
  -1   8   2       39.45       30.27      3.23 o 
   0   8   2      390.16      390.22      8.07 o 
   1   8   2       13.55       13.85      1.70 o 
   2   8   2        8.32        8.69      1.51 o 
   3   8   2        2.76        3.53      1.54 o 
   4   8   2       37.73       34.58      2.83 o 
   5   8   2      199.29      201.26      6.34 o 
   6   8   2        5.92        3.84      2.72 o 
   7   8   2        2.46        6.57      3.39 o 
  -7   9   2        1.55        3.20      3.74 o 
  -6   9   2        9.07        9.24      5.41 o 
  -5   9   2       16.75       16.69      3.60 o 
  -4   9   2       54.75       58.58      4.91 o 
  -3   9   2       40.16       37.48      5.74 o 
  -2   9   2        2.86        1.93      1.70 o 
  -1   9   2       13.59       15.54      2.17 o 
   0   9   2      477.51      442.93      9.18 o 
   1   9   2       28.60       26.53      2.67 o 
   2   9   2       22.11       20.21      2.41 o 
   3   9   2        1.50        1.42      1.68 o 
   4   9   2        0.63        1.02      1.72 o 
   5   9   2        0.56        1.82      1.98 o 
   6   9   2        5.56        2.11      2.95 o 
  -6  10   2        1.25        0.44      3.90 o 
  -5  10   2      200.15      191.82     13.69 o 
  -4  10   2      237.37      234.23      9.83 o 
  -3  10   2        0.00        0.63      2.10 o 
  -2  10   2       34.41       38.38      3.29 o 
  -1  10   2        8.30       13.77      2.29 o 
   0  10   2      532.80      552.28     12.10 o 
   1  10   2      679.72      653.84     12.04 o 
   2  10   2        0.02        0.09      1.59 o 
   3  10   2        0.06        0.00      1.75 o 
   4  10   2       32.06       40.92      3.95 o 
   5  10   2       19.40       27.37      3.77 o 
   6  10   2       12.66       10.14      4.76 o 
  -6  11   2        1.72        1.68      4.36 o 
  -5  11   2        5.71        4.67      3.64 o 
  -4  11   2        6.64       11.56      4.52 o 
  -3  11   2        0.24        0.04      2.44 o 
  -2  11   2        0.28        0.00      3.53 o 
  -1  11   2       10.40       11.88      2.54 o 
   0  11   2        0.12        0.31      1.82 o 
   1  11   2       32.05       29.93      3.31 o 
   2  11   2        7.27        7.94      2.20 o 
   3  11   2        1.83        3.39      2.20 o 
   4  11   2        0.32        0.20      2.24 o 
   5  11   2        0.05        1.77      4.06 o 
  -5  12   2       13.19        8.16      4.29 o 
  -4  12   2        4.64        4.65      3.80 o 
  -3  12   2        4.16        5.13      2.95 o 
  -2  12   2       12.84       12.58      5.30 o 
  -1  12   2        2.63        0.59      2.25 o 
   0  12   2       45.38       46.23      4.11 o 
   1  12   2       14.49        8.33      2.63 o 
   2  12   2        0.32        0.54      2.03 o 
   3  12   2       27.39       26.92      3.55 o 
   4  12   2       10.59       17.10      3.71 o 
  -4  13   2        2.09        2.73      3.75 o 
  -3  13   2        0.61        1.42      3.29 o 
  -2  13   2        0.16        1.77      3.43 o 
  -1  13   2        3.41        7.48      3.51 o 
   0  13   2        0.31        2.21      2.68 o 
   1  13   2        7.61       10.44      3.24 o 
   2  13   2       12.19       10.45      3.08 o 
   3  13   2       10.47       14.99      3.68 o 
  -2  14   2        3.23        5.47      4.36 o 
  -1  14   2        0.00        0.00      3.82 o 
   0  14   2        5.02        5.79      3.41 o 
   1  14   2        1.66        2.97      3.25 o 
  -9   1   3        3.85        1.32      3.74 o 
  -8   1   3        3.60        2.36      3.20 o 
  -7   1   3       23.52       43.98      4.58 o 
  -6   1   3        0.47        5.03      1.76 o 
  -5   1   3       17.55       28.15      2.41 o 
  -4   1   3     1232.90     1231.56     50.29 o 
  -3   1   3        3.15        0.85      1.03 o 
  -2   1   3      453.90      435.92      9.10 o 
  -1   1   3      291.57      309.40      5.55 o 
   0   1   3        8.36       13.22      0.99 o 
   1   1   3     2398.03     2407.23     44.16 o 
   2   1   3     1057.48     1199.92     18.99 o 
   3   1   3       14.59       11.01      1.01 o 
   4   1   3      188.93      171.82      3.85 o 
   5   1   3        1.70        2.82      1.38 o 
   6   1   3       16.11       18.85      2.45 o 
   7   1   3       22.69       28.40      3.10 o 
   8   1   3        4.15        6.77      3.23 o 
  -9   2   3        5.34        5.69      4.27 o 
  -8   2   3       15.25       19.76      4.06 o 
  -7   2   3        3.67        0.33      2.26 o 
  -6   2   3        0.48        1.04      1.61 o 
  -5   2   3       43.64       40.06      2.75 o 
  -4   2   3       63.33       65.85      3.26 o 
  -3   2   3     1097.84     1087.32     33.37 o 
  -2   2   3      631.73      649.23     10.30 o 
  -1   2   3        1.03        0.00      0.70 o 
   0   2   3      305.99      297.43      3.37 o 
   1   2   3        0.00        1.26      0.61 o 
   2   2   3       22.20       16.83      1.01 o 
   3   2   3      140.84      144.50      2.58 o 
   4   2   3      168.32      168.31      5.27 o 
   5   2   3       39.56       43.88      2.51 o 
   6   2   3       30.45       29.82      2.81 o 
   7   2   3       13.53       18.67      2.88 o 
   8   2   3        0.11        0.74      2.82 o 
  -9   3   3        1.37        0.68      4.11 o 
  -8   3   3        1.32        1.38      3.17 o 
  -7   3   3        0.44        1.31      2.48 o 
  -6   3   3        2.30        0.00      2.07 o 
  -5   3   3        0.03        2.71      1.46 o 
  -4   3   3       11.87       14.63      1.78 o 
  -3   3   3      228.63      219.18      5.40 o 
  -2   3   3      424.19      408.48      7.67 o 
  -1   3   3      562.16      538.35     12.74 o 
   0   3   3     1245.22     1291.06     25.68 o 
   1   3   3      118.88      112.69      2.07 o 
   2   3   3      166.58      206.93      2.88 o 
   3   3   3       21.38       23.25      1.54 o 
   4   3   3        4.83        4.15      1.20 o 
   5   3   3      122.55      117.77      3.78 o 
   6   3   3      285.99      301.74      7.36 o 
   7   3   3        5.98        5.45      2.69 o 
   8   3   3       10.95       17.48      3.94 o 
  -9   4   3        0.95        1.54      4.27 o 
  -8   4   3        2.67        2.59      3.49 o 
  -7   4   3        5.47        3.38      2.57 o 
  -6   4   3       29.00       35.30      3.98 o 
  -5   4   3       30.56       38.71      2.78 o 
  -4   4   3      247.60      242.18      6.89 o 
  -3   4   3      100.42       96.57      3.44 o 
  -2   4   3        1.22        0.28      0.97 o 
  -1   4   3       20.57       10.01      1.23 o 
   0   4   3      450.91      484.91      9.35 o 
   1   4   3     1010.85     1074.63     13.62 o 
   2   4   3      310.67      318.15      3.65 o 
   3   4   3      158.30      157.24      3.87 o 
   4   4   3       95.03       85.93      3.04 o 
   5   4   3       81.64       85.70      3.39 o 
   6   4   3      198.92      200.70      5.44 o 
   7   4   3        4.86        3.20      2.91 o 
   8   4   3        1.89        1.80      3.51 o 
  -8   5   3        3.74        4.87      3.58 o 
  -7   5   3       41.38       50.50      6.40 o 
  -6   5   3        7.90        3.57      2.23 o 
  -5   5   3       12.88       29.06      3.35 o 
  -4   5   3      174.52      151.79      4.82 o 
  -3   5   3       20.33       16.71      1.82 o 
  -2   5   3      410.32      388.97     12.57 o 
  -1   5   3      470.22      499.79      7.35 o 
   0   5   3      312.30      302.73      5.73 o 
   1   5   3      405.43      447.23      8.61 o 
   2   5   3      234.68      223.95      3.97 o 
   3   5   3       60.72       54.64      2.36 o 
   4   5   3      154.59      147.02      4.59 o 
   5   5   3       21.62       20.00      2.06 o 
   6   5   3        0.53        1.68      1.94 o 
   7   5   3        7.34        6.61      3.13 o 
  -8   6   3        1.30        0.90      3.80 o 
  -7   6   3       16.22       12.18      3.43 o 
  -6   6   3        6.39        8.54      2.73 o 
  -5   6   3       13.54        8.26      2.57 o 
  -4   6   3       39.19       33.10      3.38 o 
  -3   6   3       27.54       15.56      1.94 o 
  -2   6   3      352.67      349.08     11.09 o 
  -1   6   3      196.89      157.88      4.58 o 
   0   6   3        3.81        5.98      1.09 o 
   1   6   3       28.11       22.03      1.67 o 
   2   6   3        0.58        0.99      1.00 o 
   3   6   3      332.15      315.57      6.40 o 
   4   6   3      208.58      211.19      5.67 o 
   5   6   3        0.42        0.43      1.67 o 
   6   6   3        1.16        1.66      2.03 o 
   7   6   3        4.00        4.22      3.05 o 
  -8   7   3        0.91        2.11      4.19 o 
  -7   7   3        0.04        0.00      3.02 o 
  -6   7   3        0.02        0.42      2.38 o 
  -5   7   3        3.13       11.54      2.81 o 
  -4   7   3       30.24       20.41      3.31 o 
  -3   7   3       19.62       15.02      1.99 o 
  -2   7   3      171.00      176.68      5.48 o 
  -1   7   3        8.81        7.71      1.57 o 
   0   7   3       62.08       56.71      2.61 o 
   1   7   3       41.02       42.05      2.40 o 
   2   7   3       17.11       18.55      1.85 o 
   3   7   3      833.55      789.34     18.62 o 
   4   7   3       80.69       79.86      3.86 o 
   5   7   3        7.90        7.78      2.12 o 
   6   7   3        0.25        0.00      2.03 o 
   7   7   3        0.17        0.00      3.27 o 
  -7   8   3        0.54        2.42      3.58 o 
  -6   8   3       18.88       25.13      4.20 o 
  -5   8   3       20.88       15.67      4.85 o 
  -4   8   3        4.97        3.72      2.32 o 
  -3   8   3       35.54       36.29      2.84 o 
  -2   8   3       27.33       21.84      2.87 o 
  -1   8   3        6.75        6.27      1.73 o 
   0   8   3      371.99      340.30     16.07 o 
   1   8   3       26.00       22.34      2.06 o 
   2   8   3        2.60        2.13      1.15 o 
   3   8   3      131.59      120.70      5.25 o 
   4   8   3        8.03        8.76      2.06 o 
   5   8   3       41.79       47.15      3.55 o 
   6   8   3        2.29        2.86      2.42 o 
  -7   9   3        0.11        0.00      3.71 o 
  -6   9   3        8.38       11.14      3.59 o 
  -5   9   3        1.21        2.86      2.73 o 
  -4   9   3        0.92        0.00      1.79 o 
  -3   9   3        8.01       10.32      2.08 o 
  -2   9   3       54.13       46.23      3.98 o 
  -1   9   3      109.02      116.97      4.93 o 
   0   9   3      316.41      317.67      7.95 o 
   1   9   3       54.95       53.06      3.60 o 
   2   9   3        0.07        0.65      1.46 o 
   3   9   3       48.17       43.89      3.60 o 
   4   9   3       22.42       18.57      2.62 o 
   5   9   3        1.38        2.96      2.28 o 
   6   9   3        0.15        0.00      2.72 o 
  -6  10   3       30.26       30.20      4.99 o 
  -5  10   3       11.15       10.16      3.42 o 
  -4  10   3        4.78        7.72      2.88 o 
  -3  10   3        0.02        0.54      2.01 o 
  -2  10   3        0.04        0.73      2.10 o 
  -1  10   3       32.27       34.73      3.26 o 
   0  10   3      123.25      113.64      5.21 o 
   1  10   3        0.06        0.00      1.65 o 
   2  10   3       24.89       20.33      2.66 o 
   3  10   3        5.08        5.33      2.29 o 
   4  10   3       16.01       16.96      3.28 o 
   5  10   3        5.05        5.82      3.31 o 
  -5  11   3       55.21       60.46      8.83 o 
  -4  11   3        1.80        2.76      2.96 o 
  -3  11   3        5.71        7.17      2.88 o 
  -2  11   3       12.88       14.45      3.35 o 
  -1  11   3      319.12      326.89      9.05 o 
   0  11   3        1.18        0.44      1.91 o 
   1  11   3       15.90       21.11      3.10 o 
   2  11   3        0.29        0.00      1.84 o 
   3  11   3       55.86       54.55      5.52 o 
   4  11   3        0.82        0.80      2.76 o 
   5  11   3        0.22        0.00      3.40 o 
  -5  12   3       30.78       33.28      5.68 o 
  -4  12   3        3.83        5.33      3.64 o 
  -3  12   3       19.30       22.32      4.36 o 
  -2  12   3       13.69       17.87      5.30 o 
  -1  12   3        0.56        0.84      2.29 o 
   0  12   3       17.31       15.21      2.89 o 
   1  12   3       12.95       15.24      3.05 o 
   2  12   3        0.13        0.44      1.90 o 
   3  12   3        4.60        9.18      3.05 o 
   4  12   3        1.79        2.36      3.16 o 
  -3  13   3        2.21        1.70      3.22 o 
  -2  13   3        1.39        1.41      3.27 o 
  -1  13   3        0.00        0.00      2.82 o 
   0  13   3       25.78       27.69      3.95 o 
   1  13   3        1.63        2.70      2.78 o 
   2  13   3        0.46        0.41      2.72 o 
  -9   0   4       37.43       54.94      9.27 o 
  -8   0   4        0.05        1.32      3.97 o 
  -7   0   4        5.39        8.83      2.64 o 
  -6   0   4        5.86        8.62      2.49 o 
  -5   0   4        0.13        0.13      1.84 o 
  -4   0   4     5066.25     5179.93     77.57 o 
  -3   0   4      353.18      359.40     26.19 o 
  -2   0   4      106.77      101.56      4.42 o 
  -1   0   4      440.02      426.80      9.18 o 
   0   0   4       87.88       87.42      4.86 o 
   1   0   4     1516.02     1539.40     54.20 o 
   2   0   4        0.60        0.47      1.10 o 
   3   0   4        6.57        3.30      1.26 o 
   4   0   4      438.01      428.20     10.10 o 
   5   0   4        9.29       17.21      3.11 o 
   6   0   4        6.41        7.02      2.86 o 
   7   0   4        4.54        5.93      3.64 o 
   8   0   4        2.60        1.96      4.44 o 
  -9   1   4        0.13        0.99      3.74 o 
  -8   1   4        5.04        6.51      3.59 o 
  -7   1   4        0.01        0.00      1.45 o 
  -6   1   4       35.69       37.20      2.65 o 
  -5   1   4       74.09       74.57      3.14 o 
  -4   1   4     1043.36     1011.70     20.84 o 
  -3   1   4        2.43        2.93      1.01 o 
  -2   1   4       19.13       20.33      1.31 o 
  -1   1   4       93.02       79.36      1.67 o 
   0   1   4      267.35      277.40      7.41 o 
   1   1   4     1610.00     1775.01     31.16 o 
   2   1   4      292.39      342.11      4.23 o 
   3   1   4        3.56        2.75      0.83 o 
   4   1   4       85.14       85.19      2.95 o 
   5   1   4      159.44      144.09      4.80 o 
   6   1   4        8.02        6.35      1.97 o 
   7   1   4        9.75       10.71      2.69 o 
  -9   2   4        0.04        0.99      4.37 o 
  -8   2   4        0.13        1.43      2.46 o 
  -7   2   4        0.01        0.00      2.41 o 
  -6   2   4        4.26        3.00      1.85 o 
  -5   2   4       53.13       50.18      3.16 o 
  -4   2   4      239.93      262.06     10.17 o 
  -3   2   4      358.45      355.47     11.64 o 
  -2   2   4      629.66      609.33     12.62 o 
  -1   2   4       31.64       26.38      1.26 o 
   0   2   4     1393.94     1438.81     25.60 o 
   1   2   4     1341.71     1386.54     13.63 o 
   2   2   4       31.87       42.07      1.54 o 
   3   2   4       77.23       80.27      3.15 o 
   4   2   4       22.93       26.82      1.91 o 
   5   2   4      329.50      359.03     10.01 o 
   6   2   4       19.15       24.86      2.75 o 
   7   2   4        2.60        1.74      2.33 o 
  -9   3   4        0.02        0.44      4.05 o 
  -8   3   4        5.25        5.87      3.42 o 
  -7   3   4        0.03        0.11      2.65 o 
  -6   3   4        9.31        7.87      2.11 o 
  -5   3   4       11.83       14.80      2.17 o 
  -4   3   4        7.12        6.38      1.62 o 
  -3   3   4        9.12        8.90      1.35 o 
  -2   3   4        1.04        1.71      1.04 o 
  -1   3   4      103.74       85.24      2.32 o 
   0   3   4     1787.54     1893.06     19.02 o 
   1   3   4      170.04      164.96      2.72 o 
   2   3   4       33.08       36.72      1.54 o 
   3   3   4      127.65      128.88      3.33 o 
   4   3   4      186.18      174.50      4.28 o 
   5   3   4      127.51      123.23      4.03 o 
   6   3   4      100.39       94.18      4.54 o 
   7   3   4       19.28       20.10      3.05 o 
  -8   4   4        7.10        4.84      3.35 o 
  -7   4   4        1.70        3.86      2.65 o 
  -6   4   4        4.79        4.71      2.54 o 
  -5   4   4       56.43       67.27      3.66 o 
  -4   4   4        7.34       12.00      2.03 o 
  -3   4   4       13.85       10.46      1.61 o 
  -2   4   4       19.31       24.07      1.87 o 
  -1   4   4       36.60       42.62      2.16 o 
   0   4   4      242.32      255.54      4.78 o 
   1   4   4       14.89       12.86      1.03 o 
   2   4   4        1.04        0.00      0.92 o 
   3   4   4       12.36       13.40      1.48 o 
   4   4   4      153.68      163.51      4.27 o 
   5   4   4       17.33       13.10      1.93 o 
   6   4   4       10.46       14.94      2.63 o 
   7   4   4        2.70        2.04      3.30 o 
  -8   5   4        1.61        0.00      3.27 o 
  -7   5   4        5.67        4.05      2.80 o 
  -6   5   4       29.19       26.41      3.59 o 
  -5   5   4        5.07        6.57      1.87 o 
  -4   5   4        3.14        4.79      1.65 o 
  -3   5   4       33.11       41.03      2.63 o 
  -2   5   4       41.68       35.05      2.33 o 
  -1   5   4      163.40      153.83      4.21 o 
   0   5   4      105.63       96.03      3.74 o 
   1   5   4        3.78        2.79      0.86 o 
   2   5   4      194.70      199.97      4.01 o 
   3   5   4        4.34        5.14      1.28 o 
   4   5   4       11.03       10.94      1.86 o 
   5   5   4       53.63       48.33      3.30 o 
   6   5   4        0.00        0.14      2.07 o 
   7   5   4        0.10        0.72      3.32 o 
  -8   6   4        0.00        1.31      3.51 o 
  -7   6   4        8.43        3.28      3.02 o 
  -6   6   4       38.62       37.97      5.74 o 
  -5   6   4       39.49       29.46      3.66 o 
  -4   6   4        0.88        0.74      1.66 o 
  -3   6   4        1.17        7.15      1.65 o 
  -2   6   4       75.68       93.07      4.30 o 
  -1   6   4        5.99        2.56      1.35 o 
   0   6   4       10.62        9.20      1.53 o 
   1   6   4       86.35       88.71      2.70 o 
   2   6   4      230.17      227.04      5.29 o 
   3   6   4       40.48       42.18      2.67 o 
   4   6   4        1.72        3.55      1.65 o 
   5   6   4        4.13        4.30      2.01 o 
   6   6   4       15.74       18.96      3.00 o 
   7   6   4        7.05        9.10      4.76 o 
  -8   7   4        3.36        4.09      4.60 o 
  -7   7   4        1.86        0.88      3.04 o 
  -6   7   4        4.35        4.11      2.80 o 
  -5   7   4        1.49        0.00      2.10 o 
  -4   7   4        6.88        5.77      1.87 o 
  -3   7   4       60.44       52.29      3.23 o 
  -2   7   4      144.06      158.08      5.18 o 
  -1   7   4       45.73       42.79      2.84 o 
   0   7   4       14.96       17.52      1.76 o 
   1   7   4        4.92        5.44      1.30 o 
   2   7   4       33.58       29.38      2.77 o 
   3   7   4      300.00      311.72      6.89 o 
   4   7   4        9.25        7.58      1.92 o 
   5   7   4        1.58        2.73      2.05 o 
   6   7   4       24.42       25.80      3.46 o 
  -7   8   4        0.13        0.00      3.34 o 
  -6   8   4        2.80        3.38      2.95 o 
  -5   8   4        2.37        5.26      2.70 o 
  -4   8   4        6.04        2.25      2.17 o 
  -3   8   4       41.10       26.33      2.70 o 
  -2   8   4      439.42      493.32      9.47 o 
  -1   8   4        3.25        2.33      1.65 o 
   0   8   4        8.35        8.70      1.60 o 
   1   8   4        0.21        0.42      1.49 o 
   2   8   4       39.68       39.74      2.75 o 
   3   8   4      470.61      453.77     10.15 o 
   4   8   4       19.75       14.19      2.34 o 
   5   8   4        2.23        3.89      2.39 o 
   6   8   4        3.73        7.19      3.06 o 
  -7   9   4       14.67       13.09      4.58 o 
  -6   9   4        5.83        5.71      3.35 o 
  -5   9   4        9.25        8.27      3.28 o 
  -4   9   4        1.20        0.11      2.34 o 
  -3   9   4        0.25        0.00      1.74 o 
  -2   9   4      336.88      341.89     10.15 o 
  -1   9   4       64.48       62.77      3.82 o 
   0   9   4       14.82       16.32      2.41 o 
   1   9   4        1.45        2.21      1.81 o 
   2   9   4       21.52       22.32      2.45 o 
   3   9   4        1.23        2.58      1.69 o 
   4   9   4       21.55       15.20      2.72 o 
   5   9   4       19.73       19.07      3.25 o 
  -6  10   4       59.98       59.14      9.27 o 
  -5  10   4        0.34        1.20      3.11 o 
  -4  10   4        7.85       12.69      3.43 o 
  -3  10   4        5.50        9.00      2.42 o 
  -2  10   4      186.90      212.08      8.58 o 
  -1  10   4      277.87      266.74      8.32 o 
   0  10   4        2.48        1.52      1.81 o 
   1  10   4        0.28        0.00      2.17 o 
   2  10   4       31.06       35.80      3.52 o 
   3  10   4       25.66       31.48      3.57 o 
   4  10   4       17.43       14.69      3.49 o 
   5  10   4        0.21        0.00      4.05 o 
  -5  11   4        0.08        0.05      3.27 o 
  -4  11   4        0.31        0.00      2.69 o 
  -3  11   4        6.63       10.14      3.13 o 
  -2  11   4        3.23        3.21      2.26 o 
  -1  11   4       56.15       66.00      4.54 o 
   0  11   4        6.99        6.65      2.40 o 
   1  11   4        0.05        0.11      2.81 o 
   2  11   4        9.72        9.66      2.84 o 
   3  11   4        0.58        0.00      2.32 o 
   4  11   4        0.01        1.31      3.56 o 
  -4  12   4        1.87        4.18      3.86 o 
  -3  12   4        0.14        0.00      2.90 o 
  -2  12   4       32.35       42.42      4.36 o 
  -1  12   4        6.91        1.25      2.70 o 
   0  12   4        0.02        0.02      2.49 o 
   1  12   4       11.05        8.68      2.67 o 
   2  12   4       20.77       25.34      3.79 o 
   3  12   4        2.02        2.89      3.12 o 
  -3  13   4        3.30        2.78      3.80 o 
  -2  13   4        3.19        3.60      3.66 o 
  -1  13   4        3.30        4.42      3.18 o 
   0  13   4        5.96        5.00      3.34 o 
   1  13   4       23.70       29.90      4.17 o 
  -9   1   5        1.29        8.19      4.44 o 
  -8   1   5        0.01        0.88      2.53 o 
  -7   1   5        0.68        2.28      1.76 o 
  -6   1   5      181.58      177.69      6.07 o 
  -5   1   5        7.94        7.77      1.61 o 
  -4   1   5       40.92       45.85      2.48 o 
  -3   1   5       38.37       54.35      2.29 o 
  -2   1   5       59.95       40.53      1.75 o 
  -1   1   5      829.08      863.35     11.66 o 
   0   1   5      450.87      492.51     15.82 o 
   1   1   5        0.27        0.63      0.69 o 
   2   1   5      126.78      117.90      2.57 o 
   3   1   5        7.96        6.68      1.23 o 
   4   1   5      105.04      110.94      4.59 o 
   5   1   5       58.78       62.28      4.20 o 
   6   1   5       21.04       25.67      4.20 o 
   7   1   5        0.36        0.48      3.51 o 
  -9   2   5        0.24        0.22      4.37 o 
  -8   2   5        0.04        0.00      2.35 o 
  -7   2   5        0.40        0.00      1.91 o 
  -6   2   5        0.49        1.79      1.54 o 
  -5   2   5      203.00      188.72      5.78 o 
  -4   2   5       97.89       96.37      3.60 o 
  -3   2   5        6.75        7.47      1.28 o 
  -2   2   5      274.05      269.59      8.13 o 
  -1   2   5      139.86      153.95      2.61 o 
   0   2   5       68.42       67.29      2.42 o 
   1   2   5      103.32       99.26      3.09 o 
   2   2   5      325.70      340.95      4.33 o 
   3   2   5      111.99      111.23      3.20 o 
   4   2   5      132.36      131.34      4.36 o 
   5   2   5       23.73       23.63      2.97 o 
   6   2   5        1.52        2.72      2.80 o 
   7   2   5        3.01        0.57      3.60 o 
  -8   3   5        0.26        1.61      2.30 o 
  -7   3   5        0.62        5.71      3.04 o 
  -6   3   5        0.48        0.03      1.81 o 
  -5   3   5       89.17       89.60      4.16 o 
  -4   3   5       58.68       66.70      3.35 o 
  -3   3   5      101.05       74.90      2.84 o 
  -2   3   5      337.50      284.57      4.67 o 
  -1   3   5      151.28      184.25      3.39 o 
   0   3   5      183.77      229.65      7.08 o 
   1   3   5       12.44       13.22      1.10 o 
   2   3   5       15.76       17.54      1.35 o 
   3   3   5      238.95      222.54      4.54 o 
   4   3   5      659.64      663.73     18.41 o 
   5   3   5       19.87       16.80      2.82 o 
   6   3   5       33.12       38.09      4.90 o 
   7   3   5        0.69        3.97      3.75 o 
  -8   4   5        5.44        6.72      3.71 o 
  -7   4   5       10.44       11.92      3.33 o 
  -6   4   5       23.92       24.04      2.93 o 
  -5   4   5        0.11        0.51      1.59 o 
  -4   4   5       12.73       16.79      2.16 o 
  -3   4   5       14.57       11.77      1.77 o 
  -2   4   5      134.48      146.49      4.34 o 
  -1   4   5      355.22      366.36      8.13 o 
   0   4   5       17.74       15.09      1.74 o 
   1   4   5      109.98      105.33      2.55 o 
   2   4   5      204.21      183.97      7.15 o 
   3   4   5      108.04       98.64      3.71 o 
   4   4   5      212.87      202.49      6.56 o 
   5   4   5       29.13       26.27      2.73 o 
   6   4   5        3.91        2.87      4.85 o 
   7   4   5        0.02        0.00      5.52 o 
  -8   5   5        1.07        0.00      3.39 o 
  -7   5   5        0.35        3.11      3.20 o 
  -6   5   5       19.01        9.74      2.80 o 
  -5   5   5        2.30        0.85      1.77 o 
  -4   5   5       37.32       36.08      2.88 o 
  -3   5   5      126.29      142.51      6.33 o 
  -2   5   5       41.82       27.19      2.16 o 
  -1   5   5       54.90       75.47      3.64 o 
   0   5   5      225.70      208.19      6.71 o 
   1   5   5        5.75        6.40      1.05 o 
   2   5   5       59.54       49.74      2.37 o 
   3   5   5       27.66       26.91      2.70 o 
   4   5   5        6.90        4.47      1.91 o 
   5   5   5       10.38        8.08      2.58 o 
   6   5   5        0.27        0.00      4.63 o 
  -8   6   5        0.98        0.00      3.73 o 
  -7   6   5        0.34        0.00      2.81 o 
  -6   6   5        2.43        1.71      2.44 o 
  -5   6   5        2.78        1.08      1.94 o 
  -4   6   5       52.82       50.16      3.39 o 
  -3   6   5        0.01        1.09      1.48 o 
  -2   6   5        0.01        0.07      1.23 o 
  -1   6   5       48.74       56.68      3.05 o 
   0   6   5        1.29        0.63      1.12 o 
   1   6   5      162.48      160.51      4.38 o 
   2   6   5      140.92      135.47      4.33 o 
   3   6   5       20.10       17.32      2.50 o 
   4   6   5        0.00        0.00      1.78 o 
   5   6   5       28.20       29.39      3.59 o 
   6   6   5        2.04        4.63      5.07 o 
  -7   7   5        0.00        0.85      3.27 o 
  -6   7   5        3.70        1.58      2.64 o 
  -5   7   5        5.08        4.02      2.57 o 
  -4   7   5       61.39       61.46      4.68 o 
  -3   7   5       31.09       26.70      2.63 o 
  -2   7   5       61.24       67.72      3.65 o 
  -1   7   5        2.89        0.18      1.26 o 
   0   7   5       21.58       27.83      2.17 o 
   1   7   5      740.82      700.98     14.07 o 
   2   7   5      170.46      176.94      6.11 o 
   3   7   5       16.32       13.58      2.41 o 
   4   7   5        0.12        0.85      2.08 o 
   5   7   5        1.44        0.40      2.56 o 
   6   7   5       12.29       15.34      4.01 o 
  -7   8   5        5.26        5.52      4.21 o 
  -6   8   5        0.00        0.98      3.04 o 
  -5   8   5        0.01        0.00      2.32 o 
  -4   8   5        0.30        0.59      1.82 o 
  -3   8   5        3.45        7.04      1.99 o 
  -2   8   5      226.06      227.74      8.40 o 
  -1   8   5       39.94       36.91      3.06 o 
   0   8   5        0.26        0.73      1.37 o 
   1   8   5      225.93      224.82      5.76 o 
   2   8   5       15.84       15.73      2.45 o 
   3   8   5       58.61       55.43      4.12 o 
   4   8   5        1.16        1.32      2.33 o 
   5   8   5        4.26        2.15      2.96 o 
  -6   9   5        0.00        0.00      3.45 o 
  -5   9   5        2.64        3.97      3.20 o 
  -4   9   5       19.46       21.48      3.59 o 
  -3   9   5       40.31       40.44      3.50 o 
  -2   9   5      104.43      112.45      5.08 o 
  -1   9   5       15.33       22.79      2.76 o 
   0   9   5        3.49        2.32      1.66 o 
   1   9   5      112.47      109.50      5.22 o 
   2   9   5       19.27       15.14      2.72 o 
   3   9   5       14.14       16.19      3.06 o 
   4   9   5        0.76        0.00      2.72 o 
   5   9   5        1.41        2.25      3.46 o 
  -6  10   5        1.41        0.00      3.82 o 
  -5  10   5        0.00        1.00      3.17 o 
  -4  10   5        0.50        1.17      2.88 o 
  -3  10   5       23.29       20.94      3.09 o 
  -2  10   5       20.02       20.21      2.84 o 
  -1  10   5        0.29        1.04      1.98 o 
   0  10   5        8.81        8.52      2.45 o 
   1  10   5        9.46        8.67      3.20 o 
   2  10   5       14.24       12.68      3.33 o 
   3  10   5        1.39        0.00      2.95 o 
   4  10   5        3.64        5.45      3.98 o 
  -5  11   5        2.23        3.58      4.13 o 
  -4  11   5        7.91       10.59      3.59 o 
  -3  11   5       86.00       91.05      6.87 o 
  -2  11   5        7.43        7.59      2.72 o 
  -1  11   5       14.40       20.46      3.31 o 
   0  11   5        0.38        1.47      2.76 o 
   1  11   5       54.76       60.97      5.62 o 
   2  11   5        0.09        0.45      2.95 o 
   3  11   5        0.14        0.00      3.74 o 
  -4  12   5        2.56        4.63      4.20 o 
  -3  12   5        2.48        1.79      3.50 o 
  -2  12   5        3.58        3.48      2.84 o 
  -1  12   5        6.79        8.48      3.73 o 
   0  12   5        0.06        0.00      3.28 o 
   1  12   5        3.48        5.52      3.90 o 
   2  12   5        4.95        5.23      4.11 o 
  -1  13   5        0.06        0.00      4.21 o 
   0  13   5        2.69        0.88      4.02 o 
  -8   0   6        0.01        1.50      3.17 o 
  -7   0   6        4.25        3.34      2.53 o 
  -6   0   6      287.98      298.30     11.04 o 
  -5   0   6       93.13       72.52      4.84 o 
  -4   0   6        1.29        1.89      1.75 o 
  -3   0   6       47.99       48.37      3.33 o 
  -2   0   6       12.41       11.47      3.09 o 
  -1   0   6      128.02      125.61      7.51 o 
   0   0   6       52.79       43.25      4.63 o 
   1   0   6       14.45       12.21      2.54 o 
   2   0   6      352.58      307.60     42.08 o 
   3   0   6      168.04      190.86      8.72 o 
   4   0   6        0.09        0.22      2.87 o 
   5   0   6       44.20       50.97      7.06 o 
   6   0   6       15.05       15.89      5.74 o 
  -8   1   6        3.19        5.03      2.78 o 
  -7   1   6        9.52       10.21      2.26 o 
  -6   1   6      199.66      179.99      5.67 o 
  -5   1   6        3.17        5.33      1.63 o 
  -4   1   6        0.65        2.14      1.25 o 
  -3   1   6        0.78        0.63      1.15 o 
  -2   1   6       78.93       72.70      4.29 o 
  -1   1   6      452.83      442.52     24.42 o 
   0   1   6       79.31       85.33      4.36 o 
   1   1   6       12.18       10.18      1.41 o 
   2   1   6      148.49      151.98      5.38 o 
   3   1   6      382.07      357.57      8.08 o 
   4   1   6        0.29        0.11      1.95 o 
   5   1   6        8.89        9.00      3.20 o 
   6   1   6        0.11        0.43      3.11 o 
  -8   2   6        5.48        5.33      2.96 o 
  -7   2   6       10.33        8.46      2.16 o 
  -6   2   6       47.98       56.32      3.33 o 
  -5   2   6       37.43       45.01      2.84 o 
  -4   2   6       20.40       28.38      2.23 o 
  -3   2   6        0.98        0.44      1.37 o 
  -2   2   6      403.34      401.20      6.75 o 
  -1   2   6      526.54      536.89     10.93 o 
   0   2   6       42.75       43.66      3.28 o 
   1   2   6       38.71       36.10      2.28 o 
   2   2   6      194.80      202.36      5.41 o 
   3   2   6      527.70      533.14     10.02 o 
   4   2   6       33.32       26.79      3.49 o 
   5   2   6        5.69        2.17      2.95 o 
   6   2   6        1.86        6.20      3.45 o 
  -8   3   6        0.53        1.94      2.85 o 
  -7   3   6       26.00       26.69      3.39 o 
  -6   3   6        0.07        0.00      1.56 o 
  -5   3   6       10.25        9.47      1.83 o 
  -4   3   6       10.77       12.04      1.72 o 
  -3   3   6       14.48        8.53      1.77 o 
  -2   3   6      250.72      222.28      7.06 o 
  -1   3   6      128.16      114.28      5.21 o 
   0   3   6       31.03       28.41      2.88 o 
   1   3   6       87.76       89.16      3.26 o 
   2   3   6      225.79      196.98     11.87 o 
   3   3   6       65.35       58.10      3.77 o 
   4   3   6      112.07       93.19      4.95 o 
   5   3   6       18.39       21.16      4.19 o 
   6   3   6       10.49       12.25      3.98 o 
  -8   4   6        1.19        1.47      2.76 o 
  -7   4   6        7.02        8.19      2.67 o 
  -6   4   6        4.33        2.11      1.70 o 
  -5   4   6        1.56        1.61      1.66 o 
  -4   4   6        0.71        5.50      1.61 o 
  -3   4   6       18.42       26.06      2.49 o 
  -2   4   6       26.36       28.92      2.86 o 
  -1   4   6        0.18        0.00      1.31 o 
   0   4   6        0.38        1.85      1.69 o 
   1   4   6       15.60       14.73      1.65 o 
   2   4   6       99.15       99.43      4.45 o 
   3   4   6       60.34       50.36      3.58 o 
   4   4   6       85.86       87.30      4.78 o 
   5   4   6       17.69       14.34      5.52 o 
   6   4   6       10.39       18.09      6.18 o 
  -8   5   6        5.49        4.62      3.96 o 
  -7   5   6        0.04        0.00      2.92 o 
  -6   5   6        0.31        0.47      2.27 o 
  -5   5   6        8.78        8.46      2.29 o 
  -4   5   6        5.59        4.98      1.95 o 
  -3   5   6       25.33       17.95      2.88 o 
  -2   5   6        6.58        4.19      1.61 o 
  -1   5   6        1.37        0.81      1.39 o 
   0   5   6       50.62       46.89      2.99 o 
   1   5   6       18.75       20.33      2.42 o 
   2   5   6        1.43        0.66      2.03 o 
   3   5   6       33.23       32.75      3.90 o 
   4   5   6        0.12        0.00      2.18 o 
   5   5   6        3.20        3.75      3.12 o 
   6   5   6        0.55        0.00      4.85 o 
  -7   6   6        6.28        6.29      3.74 o 
  -6   6   6        1.06        0.00      2.60 o 
  -5   6   6        5.80       11.16      2.36 o 
  -4   6   6        0.39        2.83      1.99 o 
  -3   6   6        0.61        3.34      2.65 o 
  -2   6   6        0.17        0.91      2.12 o 
  -1   6   6       31.84       33.10      2.67 o 
   0   6   6      141.43      140.50      9.81 o 
   1   6   6       84.88       89.48      5.54 o 
   2   6   6        1.10        0.82      1.85 o 
   3   6   6        0.03        0.20      2.07 o 
   4   6   6       13.55       10.82      3.11 o 
   5   6   6        5.46        6.24      3.51 o 
  -7   7   6        0.04        0.85      3.49 o 
  -6   7   6        1.51        0.00      2.96 o 
  -5   7   6        0.14        0.00      2.11 o 
  -4   7   6        7.69       12.10      2.88 o 
  -3   7   6       22.95       18.69      2.95 o 
  -2   7   6        6.71        9.27      2.50 o 
  -1   7   6       11.86       15.40      2.20 o 
   0   7   6       47.20       47.58      2.84 o 
   1   7   6       59.26       67.29      4.03 o 
   2   7   6       14.19       15.11      3.12 o 
   3   7   6        1.35        0.14      2.38 o 
   4   7   6       50.46       48.21      5.23 o 
   5   7   6        7.31        9.69      4.08 o 
  -7   8   6        0.49        1.01      4.29 o 
  -6   8   6        3.46        0.00      3.35 o 
  -5   8   6       13.04        5.07      4.63 o 
  -4   8   6      182.72      244.36     13.47 o 
  -3   8   6        0.47        0.00      2.18 o 
  -2   8   6        0.91        5.47      2.38 o 
  -1   8   6        8.37        8.98      2.70 o 
   0   8   6       11.58       13.44      2.50 o 
   1   8   6      446.20      419.06      9.70 o 
   2   8   6       28.20       26.17      4.06 o 
   3   8   6        0.01        0.22      2.65 o 
   4   8   6       14.48       17.23      4.20 o 
   5   8   6       12.16       12.19      4.74 o 
  -6   9   6        0.10        0.44      4.63 o 
  -5   9   6        3.47        0.00      4.41 o 
  -4   9   6       96.63       95.86      6.55 o 
  -3   9   6       44.07       49.49      4.83 o 
  -2   9   6        4.76        5.49      2.70 o 
  -1   9   6        2.92        3.58      2.70 o 
   0   9   6       49.86       54.00      3.97 o 
   1   9   6        9.43        9.10      2.59 o 
   2   9   6       25.11       17.98      3.98 o 
   3   9   6       26.77       32.66      7.06 o 
   4   9   6        0.61        1.16      3.96 o 
  -5  10   6        1.14        5.07      5.52 o 
  -4  10   6       17.51       28.90      6.40 o 
  -3  10   6       48.82       43.76      5.96 o 
  -2  10   6        2.40        5.51      2.88 o 
  -1  10   6        0.93        0.00      2.80 o 
   0  10   6        1.55        1.78      2.57 o 
   1  10   6       13.11       14.18      3.76 o 
   2  10   6        6.61        6.18      4.63 o 
   3  10   6        0.01        0.22      4.41 o 
  -4  11   6        1.88        2.43      5.30 o 
  -3  11   6       27.21       35.37      5.07 o 
  -2  11   6        4.45        4.85      3.12 o 
  -1  11   6        0.32        0.00      2.97 o 
   0  11   6       17.85       26.87      4.74 o 
   1  11   6        1.07        1.63      3.30 o 
   2  11   6        4.15        5.07      5.07 o 
  -3  12   6        4.04        1.32      4.63 o 
  -2  12   6        0.18        0.00      3.29 o 
  -1  12   6        0.07        0.00      3.86 o 
   0  12   6       19.25       30.51      5.34 o 
   1  12   6        5.70        7.70      4.86 o 
  -8   1   7       24.35       34.58      5.21 o 
  -7   1   7       10.07        6.07      3.12 o 
  -6   1   7        6.17        7.50      2.65 o 
  -5   1   7        3.66       10.73      2.65 o 
  -4   1   7       15.00        4.92      1.95 o 
  -3   1   7       69.54       97.10      7.72 o 
  -2   1   7       50.94       29.27      3.20 o 
  -1   1   7        8.38       17.32      2.57 o 
   0   1   7        3.61        2.08      2.10 o 
   1   1   7       60.86       63.24      3.09 o 
   2   1   7       90.67       87.02      3.63 o 
   3   1   7       73.31       65.84      4.05 o 
   4   1   7       37.61       44.61      4.68 o 
   5   1   7        3.29        4.26      2.95 o 
   6   1   7        3.04        5.24      4.08 o 
  -8   2   7        0.91        0.00      4.85 o 
  -7   2   7       30.46       28.02      4.13 o 
  -6   2   7       12.93       10.03      2.88 o 
  -5   2   7        4.88        4.63      2.34 o 
  -4   2   7       65.30       58.92      4.68 o 
  -3   2   7       57.08       50.76      5.74 o 
  -2   2   7       33.08       31.43      3.43 o 
  -1   2   7       31.92       31.03      3.20 o 
   0   2   7      132.22      116.95      5.61 o 
   1   2   7      121.09      112.00      3.99 o 
   2   2   7      189.91      179.78      6.15 o 
   3   2   7       10.50       11.46      2.24 o 
   4   2   7        6.74        6.85      2.86 o 
   5   2   7       11.60        7.57      3.33 o 
   6   2   7       18.12       30.96      5.59 o 
  -8   3   7        0.34        0.00      5.07 o 
  -7   3   7       19.48       23.39      4.21 o 
  -6   3   7        7.41        8.09      2.73 o 
  -5   3   7        7.70        4.18      2.17 o 
  -4   3   7       43.45       25.73      3.43 o 
  -3   3   7       86.55      126.68      6.39 o 
  -2   3   7       76.21      104.42      5.61 o 
  -1   3   7        2.63        0.55      1.87 o 
   0   3   7       24.39       19.28      2.73 o 
   1   3   7      178.14      174.44      5.01 o 
   2   3   7      498.00      511.49     14.28 o 
   3   3   7       24.18       21.65      2.80 o 
   4   3   7       34.53       25.60      5.52 o 
   5   3   7        0.64        0.67      3.06 o 
   6   3   7       12.54       21.65      5.67 o 
  -8   4   7        1.29        2.28      4.20 o 
  -7   4   7        3.78        1.65      3.17 o 
  -6   4   7        2.95        3.28      2.57 o 
  -5   4   7        2.36        4.52      2.44 o 
  -4   4   7        9.81        8.89      2.80 o 
  -3   4   7       54.63       49.54      4.29 o 
  -2   4   7       19.46       19.96      2.88 o 
  -1   4   7       29.58       21.91      2.88 o 
   0   4   7       98.61       99.64      5.44 o 
   1   4   7       42.99       41.54      3.14 o 
   2   4   7       75.66       74.21      4.28 o 
   3   4   7       53.29       43.38      3.64 o 
   4   4   7        3.78        1.36      2.70 o 
   5   4   7        0.58        0.00      5.07 o 
  -7   5   7        0.03        1.59      3.51 o 
  -6   5   7        0.75        1.39      2.65 o 
  -5   5   7        9.43       12.53      3.27 o 
  -4   5   7        2.28        1.98      2.26 o 
  -3   5   7        0.89        3.53      2.34 o 
  -2   5   7       36.95       24.26      3.35 o 
  -1   5   7        0.83        0.00      1.87 o 
   0   5   7        0.76        0.00      1.95 o 
   1   5   7        2.27        4.08      2.03 o 
   2   5   7       21.00       18.31      3.20 o 
   3   5   7        9.81        8.38      3.04 o 
   4   5   7        0.19        0.41      2.73 o 
   5   5   7        0.35        0.00      5.30 o 
  -7   6   7        0.62        0.61      3.64 o 
  -6   6   7        4.69        3.91      3.50 o 
  -5   6   7       15.65       14.67      3.43 o 
  -4   6   7        0.40        0.30      2.26 o 
  -3   6   7       11.58       16.93      3.11 o 
  -2   6   7        1.86        1.03      1.95 o 
  -1   6   7       16.45       18.60      3.02 o 
   0   6   7       51.74       51.71      3.55 o 
   1   6   7       43.60       36.09      4.13 o 
   2   6   7        2.67        2.19      2.60 o 
   3   6   7       44.84       41.48      4.84 o 
   4   6   7        0.36        1.21      2.96 o 
   5   6   7        0.00        0.42      3.92 o 
  -7   7   7        0.30        0.00      6.18 o 
  -6   7   7       17.25       20.96      6.40 o 
  -5   7   7       15.86       16.99      5.52 o 
  -4   7   7       30.57       39.50      6.62 o 
  -3   7   7        1.03        4.44      2.44 o 
  -2   7   7       11.91       18.48      3.23 o 
  -1   7   7      238.04      259.78      9.37 o 
   0   7   7      123.51      114.88      6.63 o 
   1   7   7       20.80       19.24      3.43 o 
   2   7   7        0.00        0.45      2.57 o 
   3   7   7        8.68       11.80      3.59 o 
   4   7   7       15.56       17.94      4.11 o 
  -6   8   7        0.24        0.44      5.52 o 
  -5   8   7        0.19        0.66      5.52 o 
  -4   8   7       63.67       69.95      8.39 o 
  -3   8   7       13.65       16.77      5.07 o 
  -2   8   7        0.15        1.30      2.07 o 
  -1   8   7      132.99      136.66      7.20 o 
   0   8   7        3.77        3.85      2.48 o 
   1   8   7       26.76       25.30      3.90 o 
   2   8   7        0.03        0.00      2.95 o 
   3   8   7        1.09        0.68      3.51 o 
   4   8   7        9.27        9.49      4.52 o 
  -4   9   7       12.19       14.56      5.74 o 
  -3   9   7        0.00        2.87      4.63 o 
  -2   9   7        5.62        3.09      4.85 o 
  -1   9   7       83.01       83.42      8.83 o 
   0   9   7        5.53        2.76      2.81 o 
   1   9   7       15.58       14.33      4.08 o 
   2   9   7        3.53        7.25      3.82 o 
   3   9   7        0.03        0.44      3.89 o 
  -4  10   7        0.65        0.66      7.94 o 
  -3  10   7        0.06        1.99      5.30 o 
  -2  10   7        0.16        0.00      3.75 o 
  -1  10   7        2.99        4.19      4.63 o 
   0  10   7        7.59        7.72      4.63 o 
   1  10   7        0.00        2.21      4.19 o 
   2  10   7        5.24        9.00      4.34 o 
  -3  11   7        3.10        8.38      6.18 o 
  -2  11   7        0.03        1.10      5.52 o 
  -1  11   7       14.61       20.96      6.84 o 
   0  11   7        2.60        1.54      4.63 o 
   1  11   7        0.62        0.88      5.07 o 
  -8   0   8       12.89       14.12      6.62 o 
  -7   0   8       14.46       11.47      5.30 o 
  -6   0   8        0.27        0.00      3.53 o 
  -5   0   8        0.03        0.00      2.65 o 
  -4   0   8        0.69        5.07      2.87 o 
  -3   0   8        0.02        0.44      2.43 o 
  -2   0   8        9.51        8.60      3.53 o 
  -1   0   8        0.37        0.00      2.87 o 
   0   0   8       32.04       30.23      4.85 o 
   1   0   8      313.29      303.89     11.70 o 
   2   0   8       10.44       14.25      2.88 o 
   3   0   8       79.58       85.84      8.83 o 
   4   0   8       27.71       35.08      6.84 o 
   5   0   8        0.01        3.53      5.52 o 
  -8   1   8       23.71       24.16      5.15 o 
  -7   1   8        1.92        2.39      2.92 o 
  -6   1   8        0.04        0.00      2.26 o 
  -5   1   8        1.80        2.66      2.23 o 
  -4   1   8       19.51       14.80      2.88 o 
  -3   1   8       57.95       50.75      4.45 o 
  -2   1   8        6.90       11.44      2.48 o 
  -1   1   8       10.75        9.64      2.48 o 
   0   1   8       43.83       40.28      3.98 o 
   1   1   8      311.61      305.11      6.91 o 
   2   1   8        1.24        1.01      1.68 o 
   3   1   8        1.25        2.48      2.80 o 
   4   1   8        0.36        0.00      2.88 o 
   5   1   8        1.14        2.75      3.60 o 
  -7   2   8        1.98        3.35      3.04 o 
  -6   2   8        0.41        0.00      2.41 o 
  -5   2   8        0.17        0.00      1.87 o 
  -4   2   8       59.38       72.74      5.38 o 
  -3   2   8       86.69       93.14      5.77 o 
  -2   2   8       21.77       22.45      3.86 o 
  -1   2   8        2.33        2.88      1.95 o 
   0   2   8      180.23      180.27      7.49 o 
   1   2   8      274.10      274.45      6.57 o 
   2   2   8       15.54       14.84      2.68 o 
   3   2   8        5.24        2.25      2.14 o 
   4   2   8       13.96       20.52      4.13 o 
   5   2   8       18.06       19.38      4.76 o 
  -7   3   8        6.42        8.14      3.42 o 
  -6   3   8        2.48        3.09      2.65 o 
  -5   3   8        2.31        0.00      2.03 o 
  -4   3   8        7.76        8.13      2.88 o 
  -3   3   8       29.76       22.88      3.64 o 
  -2   3   8        3.55        2.77      2.07 o 
  -1   3   8       13.46        9.09      2.48 o 
   0   3   8      115.11      116.38      6.06 o 
   1   3   8        1.93        2.44      2.08 o 
   2   3   8       50.20       43.38      3.64 o 
   3   3   8        1.83        4.37      2.32 o 
   4   3   8       20.71       25.14      4.52 o 
   5   3   8        0.68        0.22      5.07 o 
  -7   4   8        0.03        3.62      4.44 o 
  -6   4   8        0.00        2.47      3.55 o 
  -5   4   8        7.73       12.25      3.74 o 
  -4   4   8        0.88        2.41      2.54 o 
  -3   4   8        0.58        0.85      2.26 o 
  -2   4   8        3.27        4.44      2.23 o 
  -1   4   8        2.76        3.71      2.17 o 
   0   4   8       19.74       20.79      3.20 o 
   1   4   8       61.42       55.57      3.91 o 
   2   4   8      116.39      119.77      5.82 o 
   3   4   8       23.59       20.07      3.82 o 
   4   4   8       16.73       26.48      7.06 o 
   5   4   8        3.78        4.63      5.07 o 
  -7   5   8        1.90        0.00      5.07 o 
  -6   5   8        0.07        0.00      2.96 o 
  -5   5   8        4.89        0.91      2.73 o 
  -4   5   8        0.46        2.18      2.48 o 
  -3   5   8        0.03        2.04      2.70 o 
  -2   5   8        5.49        3.63      2.41 o 
  -1   5   8        7.20        4.18      2.41 o 
   0   5   8        1.83        0.46      2.10 o 
   1   5   8        2.27        1.88      2.18 o 
   2   5   8        0.00        1.20      2.65 o 
   3   5   8        7.23        7.12      3.27 o 
   4   5   8        6.17        8.56      4.05 o 
  -6   6   8        0.27        0.00      3.66 o 
  -5   6   8        3.06        8.31      3.82 o 
  -4   6   8        0.04        0.00      2.54 o 
  -3   6   8        5.27        8.84      2.88 o 
  -2   6   8       43.03       44.02      4.68 o 
  -1   6   8       32.43       34.67      5.30 o 
   0   6   8        0.86        3.38      2.57 o 
   1   6   8        0.04        0.88      2.73 o 
   2   6   8        1.23        1.22      2.64 o 
   3   6   8        1.07        0.76      3.35 o 
   4   6   8       60.81       76.87      7.02 o 
  -6   7   8        0.44        2.43      5.52 o 
  -5   7   8        7.20        4.48      3.73 o 
  -4   7   8        2.75        5.63      3.43 o 
  -3   7   8        6.79        9.50      3.33 o 
  -2   7   8       28.75       28.35      3.98 o 
  -1   7   8        1.62        0.88      2.57 o 
   0   7   8        4.29        5.05      2.81 o 
   1   7   8        0.72        0.00      2.41 o 
   2   7   8       28.17       28.49      4.52 o 
   3   7   8        5.20       10.70      4.20 o 
  -5   8   8        0.73        1.31      3.71 o 
  -4   8   8        0.03        0.91      3.04 o 
  -3   8   8        7.85       11.31      3.39 o 
  -2   8   8        0.01        0.00      2.48 o 
  -1   8   8      175.90      171.29     12.58 o 
   0   8   8       18.39       14.37      3.59 o 
   1   8   8        1.55        1.90      3.02 o 
   2   8   8       20.01       21.78      4.84 o 
   3   8   8       21.18       24.83      5.18 o 
  -4   9   8        0.50        1.87      3.27 o 
  -3   9   8        3.65        4.40      3.49 o 
  -2   9   8       27.98       30.99      4.81 o 
  -1   9   8       14.22       13.92      4.74 o 
   0   9   8        9.34        6.43      3.33 o 
   1   9   8       10.08       11.05      4.56 o 
   2   9   8        1.05        1.19      3.92 o 
  -3  10   8        0.17        1.25      3.80 o 
  -2  10   8        4.63        6.84      5.07 o 
  -1  10   8        2.61        3.53      5.07 o 
   0  10   8        0.13        2.21      4.41 o 
   1  10   8        0.07        0.00      4.16 o 
  -7   1   9        0.32        0.00      3.27 o 
  -6   1   9        2.68        0.41      2.70 o 
  -5   1   9        1.04        4.96      2.64 o 
  -4   1   9        5.97        1.19      2.17 o 
  -3   1   9        3.21       12.92      3.12 o 
  -2   1   9        2.69        8.20      2.73 o 
  -1   1   9       72.38       91.23     11.14 o 
   0   1   9       14.73       11.56      3.04 o 
   1   1   9       37.03       32.10      2.85 o 
   2   1   9       19.83       21.35      3.18 o 
   3   1   9        4.87        7.05      3.49 o 
   4   1   9        6.64       11.85      4.05 o 
  -7   2   9        0.78        1.50      3.66 o 
  -6   2   9       11.24        9.83      3.51 o 
  -5   2   9        4.49        3.12      2.48 o 
  -4   2   9        9.40       10.48      3.12 o 
  -3   2   9        5.18        5.85      2.65 o 
  -2   2   9       23.04       20.31      3.27 o 
  -1   2   9       48.64       46.51      4.52 o 
   0   2   9      116.68      110.55      6.48 o 
   1   2   9        0.04        0.25      1.99 o 
   2   2   9        3.91        5.32      2.48 o 
   3   2   9       10.64        9.12      3.49 o 
   4   2   9       26.36       32.40      5.15 o 
  -7   3   9        0.45        0.68      3.66 o 
  -6   3   9        3.95        1.05      2.70 o 
  -5   3   9       24.43       38.52      5.09 o 
  -4   3   9       14.30       25.06      4.85 o 
  -3   3   9        1.74        0.36      2.26 o 
  -2   3   9        5.71        1.53      2.32 o 
  -1   3   9       47.50       58.81      4.99 o 
   0   3   9      126.41      126.66      6.91 o 
   1   3   9       10.03       11.69      2.68 o 
   2   3   9       11.24        9.26      2.81 o 
   3   3   9        0.00        0.37      3.38 o 
   4   3   9        8.06        9.93      5.96 o 
  -6   4   9        0.13        1.86      3.18 o 
  -5   4   9        5.19        5.30      3.20 o 
  -4   4   9       17.76       16.70      3.89 o 
  -3   4   9        5.71        4.78      2.64 o 
  -2   4   9       10.64       11.79      3.04 o 
  -1   4   9        4.08        5.14      2.64 o 
   0   4   9        7.42        7.45      2.29 o 
   1   4   9       25.84       28.08      4.29 o 
   2   4   9        4.58        5.21      3.33 o 
   3   4   9        0.08        0.00      3.42 o 
   4   4   9        2.47        2.65      5.52 o 
  -6   5   9        0.30        0.00      3.82 o 
  -5   5   9        0.22        0.00      3.27 o 
  -4   5   9        0.13        0.00      2.57 o 
  -3   5   9        1.49        1.14      2.54 o 
  -2   5   9        4.06        9.38      3.12 o 
  -1   5   9        1.96        0.23      2.41 o 
   0   5   9       12.07       12.69      3.51 o 
   1   5   9        6.04        5.37      2.88 o 
   2   5   9        0.21        0.45      2.92 o 
   3   5   9        1.40        2.99      3.82 o 
  -6   6   9        0.64        0.00      4.18 o 
  -5   6   9        0.28        1.07      3.58 o 
  -4   6   9        0.29        0.00      3.45 o 
  -3   6   9        0.21        0.00      2.73 o 
  -2   6   9       14.02       14.11      3.51 o 
  -1   6   9       23.01       21.91      3.92 o 
   0   6   9        1.99        0.34      2.70 o 
   1   6   9       20.43       19.00      4.27 o 
   2   6   9        0.03        0.00      3.51 o 
   3   6   9        0.09        0.00      3.66 o 
  -5   7   9        0.84        2.65      4.02 o 
  -4   7   9        3.75        5.63      3.73 o 
  -3   7   9       33.56       65.99      6.47 o 
  -2   7   9       40.10       37.60      4.91 o 
  -1   7   9       10.77        6.62      4.41 o 
   0   7   9        0.10        0.00      3.28 o 
   1   7   9        8.04        6.16      3.82 o 
   2   7   9        7.35       10.64      4.29 o 
  -4   8   9        0.52        1.13      3.71 o 
  -3   8   9       35.78       37.72      5.43 o 
  -2   8   9        0.07        0.00      3.49 o 
  -1   8   9        2.13        2.10      3.12 o 
   0   8   9        0.23        2.10      3.74 o 
   1   8   9        0.00        0.21      3.82 o 
  -3   9   9       28.02       40.04      6.07 o 
  -2   9   9        0.99        0.00      5.74 o 
  -1   9   9        4.73        3.72      3.89 o 
   0   9   9        2.17        4.34      4.03 o 
  -6   0  10        0.05        4.19      4.85 o 
  -5   0  10        3.06        5.07      4.41 o 
  -4   0  10        0.18        0.00      3.97 o 
  -3   0  10        8.62        9.05      4.19 o 
  -2   0  10        4.10        4.41      4.19 o 
  -1   0  10      194.47      198.89     12.80 o 
   0   0  10       11.19       12.14      4.41 o 
   1   0  10       37.42       39.78      5.19 o 
   2   0  10       15.71       18.53      6.18 o 
   3   0  10        0.11        0.00      5.30 o 
  -6   1  10        5.27        2.45      3.04 o 
  -5   1  10        4.81        4.56      3.04 o 
  -4   1  10        0.48        0.23      2.80 o 
  -3   1  10        2.93        3.53      2.86 o 
  -2   1  10        0.21        0.00      2.34 o 
  -1   1  10       97.08       98.09      6.62 o 
   0   1  10        0.04        0.00      2.81 o 
   1   1  10        0.81        0.15      2.27 o 
   2   1  10        0.17        0.00      3.49 o 
   3   1  10        2.53        3.83      3.92 o 
  -6   2  10        4.91        9.10      4.05 o 
  -5   2  10       10.98       11.18      3.86 o 
  -4   2  10        5.36        3.93      2.95 o 
  -3   2  10        0.08        0.00      2.32 o 
  -2   2  10       53.94       60.47      5.61 o 
  -1   2  10       43.53       49.06      5.14 o 
   0   2  10        0.23        0.92      1.88 o 
   1   2  10        2.79        2.96      2.59 o 
   2   2  10       14.10       15.37      3.58 o 
   3   2  10        9.75       12.18      4.83 o 
  -6   3  10        0.01        0.00      4.08 o 
  -5   3  10        5.19        4.67      3.64 o 
  -4   3  10        0.02        0.00      3.20 o 
  -3   3  10        0.15        0.09      2.65 o 
  -2   3  10       28.68       34.75      4.60 o 
  -1   3  10        5.80        5.09      3.02 o 
   0   3  10       11.08        8.51      2.76 o 
   1   3  10        0.84        1.83      2.71 o 
   2   3  10       14.95       20.30      3.90 o 
  -5   4  10        0.62        0.00      3.58 o 
  -4   4  10        1.20        3.73      3.51 o 
  -3   4  10        0.04        0.00      2.57 o 
  -2   4  10        1.54        0.69      2.95 o 
  -1   4  10       23.24       19.43      3.96 o 
   0   4  10       52.27       58.92      8.39 o 
   1   4  10        6.21        7.08      3.49 o 
   2   4  10        8.65       13.89      4.60 o 
  -5   5  10        0.02        0.45      3.71 o 
  -4   5  10        1.18        0.77      3.66 o 
  -3   5  10        0.85        2.16      3.35 o 
  -2   5  10        2.57        5.35      3.42 o 
  -1   5  10        0.68        1.77      4.19 o 
   0   5  10        0.81        0.32      3.02 o 
   1   5  10        5.99        4.23      4.05 o 
   2   5  10        9.77       11.83      4.67 o 
  -4   6  10        6.90        6.07      3.98 o 
  -3   6  10        2.92        2.32      3.74 o 
  -2   6  10        0.53        2.76      3.43 o 
  -1   6  10        0.15        0.00      5.07 o 
   0   6  10        0.52        0.33      3.74 o 
   1   6  10        0.03        0.99      4.06 o 
  -3   7  10        8.93       13.44      4.52 o 
  -2   7  10        0.66        2.21      5.52 o 
  -1   7  10        0.15        2.21      5.74 o 
   0   7  10        3.28        1.85      4.11 o 
  -5   1  11        0.19        0.63      3.51 o 
  -4   1  11        1.08        3.11      3.66 o 
  -3   1  11       28.59       36.38      5.30 o 
  -2   1  11        1.01        1.32      3.35 o 
  -1   1  11        9.42       10.83      3.66 o 
   0   1  11        3.55        4.19      2.50 o 
   1   1  11        2.50        2.83      3.96 o 
  -5   2  11        0.65        0.74      3.80 o 
  -4   2  11        3.21        2.84      3.35 o 
  -3   2  11        8.94       15.00      4.29 o 
  -2   2  11       44.38       43.45      5.54 o 
  -1   2  11        2.17        1.26      3.42 o 
   0   2  11        0.43        0.76      2.70 o 
   1   2  11        2.49        3.44      3.74 o 
  -4   3  11        0.41        0.00      3.42 o 
  -3   3  11        4.12        9.88      4.05 o 
  -2   3  11       12.54       10.98      4.05 o 
  -1   3  11        0.91        0.00      3.51 o 
   0   3  11        1.21        1.10      3.12 o 
   1   3  11        0.53        0.70      3.87 o 
  -4   4  11        0.02        1.82      3.64 o 
  -3   4  11        0.00        1.18      3.73 o 
  -2   4  11        0.48        0.23      3.58 o 
  -1   4  11        3.83        6.84      5.30 o 
   0   4  11        4.59        3.66      4.13 o 
  -3   5  11        2.66        2.02      3.66 o 
  -2   5  11        3.01        4.23      4.05 o 
  -1   5  11        2.02        4.85      5.96 o 
                                                 
